# Supplementary material for: Genome-Wide Dissection of MATE Gene Family in Cultivated Peanuts and Unveiling Their Expression Profiles Under Aluminum Stress
Source: Int J Mol Sci. 2025 Mar 17;26(6):2707. doi: 10.3390/ijms26062707 (PMC11942301; doi:10.3390/ijms26062707)
Supplement: Supplementary file 1 [file ijms-26-02707-s001.zip]

Archive with 1 entries (1 files):
- Supp_Material_Supp_Figure_IJMS_3435638.pdf
